# Supplementary material for: Stable and Effective Online Monitoring and Feedback Control of PCDD/F during Municipal Waste Incineration
Source: Molecules. 2021 Jul 15;26(14):4290. doi: 10.3390/molecules26144290 (PMC8305602; doi:10.3390/molecules26144290)
Supplement: Supplementary file 1 [file molecules-26-04290-s001.zip]

Archive with 1 entries (1 files):
- molecules-1242969-supplementary.pdf
